# Supplementary material for: The Cycas genome and the early evolution of seed plants
Source: Nat Plants. 2022 Apr 18;8(4):389–401. doi: 10.1038/s41477-022-01129-7 (PMC9023351; doi:10.1038/s41477-022-01129-7)
Supplement: Supplementary file 4 — Supplementary tables. [file 41477_2022_1129_MOESM4_ESM.xlsx]

## Sheet: Table S1
Supplementary Table 1 | Samples used for genome sequencing in this study.
	Genome sequencing	Organ	Source	Raw data (Gb)
Nanopore sequencing	Cycas panzhihuaensis-male	leaf	This study	877.3
	Cycas panzhihuaensis-female	megagametophyte	This study	1010
NGS short read sequencing (PE100)	Cycas panzhihuaensis-male	leaf	This study	*
	Cycas panzhihuaensis-female	megagametophyte	This study	1095.7
NGS short read sequencing (PE150)	Cycas panzhihuaensis-male	leaf	This study	*
	Cycas panzhihuaensis-female	megagametophyte	This study	318.8
HiC sequencing	Cycas panzhihuaensis-male	leaf	This study	555.5
	Cycas panzhihuaensis-female	megagametophyte	This study	456.2
*Cycas panzhihuaensismale individual was sequenced using the Nanopore technology for sex chromosome assembly. The Nanopore reads were corrected using the resequenced NGS short reads from one of the Cycas panzhihuaensis male individual (see methods for details)
Nanopore whole-genome sequencing data, short reads data and HIC data have been deposited in the CNGB data center (https://db.cngb.org/) under project number CNP0001756.

## Sheet: Sheet2
B1	Bowenia spectabilis					Cs1
B2	Bowenia serrulata
Ce1	Ceratozamia alvarezii
Ce2	Ceratozamia brevifrons
Ce3	Ceratozamia chimalapensis
Ce4	Ceratozamia decumbens
Ce5	Ceratozamia delucana
Ce6	Ceratozamia euryphyllidia
Ce7	Ceratozamia fuscoviridis
Ce8	Ceratozamia hondurensis
Ce9	Ceratozamia huastecorum
Ce10	Ceratozamia kuesteriana
Ce11	Ceratozamia latifolia
Ce12	Ceratozamia matudae
Ce13	Ceratozamia mexicana
Ce14	Ceratozamia microstrilia
Ce15	Ceratozamia miqueliana
Ce16_2	Ceratozamia Mirandae
Ce17	Ceratozamia mixeorum
Ce18	Ceratozamia morettii
Ce19	Ceratozamia norstogii
Ce20	Ceratozamia robusta
Ce21	Ceratozamia sabatoi
Ce22	Ceratozamia subroseophylla
Ce23	Ceratozamia tenuis
Ce24	Ceratozamia totonacorum
Ce25	Ceratozamia vovidesii
Ce26	Ceratozamia whitelockiana
Ce27	Ceratozamia zaragozae
Ce28	Ceratozamia zoquorum
Ce29	Ceratozamia beccarea
Ce30	Ceratozamia hildae
D1	Dioon angustifolium
D2	Dioon argenteum
D3	Dioon califanoi
D4	Dioon edule
D5	Dioon holmgrenii
D6	Dioon mejiae
D7	Dioon merolae
D8	Dioon planifolium
D9	Dioon purpusii
D10	Dioon rzedowskii
D11	Dioon sonorense
D12	Dioon spinulosum
D13	Dioon stevensonii
D14	Dioon tomasellii
D15	Dioon vovidesii
D16	Dioon caputoi
E1	Encephalartos aemulans
E2	Encephalartos altensteinii
E3	Encephalartos aplanatus
E4	Encephalartos arenarius
E5	Encephalartos barteri
E6	Encephalartos brevifoliolatus
E7	Encephalartos bubalinus
E8	Encephalartos caffer
E9	Encephalartos cerinus
E10	Encephalartos chimanimaniensis
E11	Encephalartos concinnus
E12	Encephalartos cupidus
E13	Encephalartos delucanus
E14	Encephalartos dolomiticus
E15	Encephalartos dyerianus
E16	Encephalartos equatorialis
E17	Encephalartos eugene-maraisii
E18	Encephalartos flavistrobilus
E19	Encephalartos ferox
E20	Encephalartos friderici-guilielmi
E21	Encephalartos gratus
E22	Encephalartos heenanii
E23	Encephalartos hildebrandtii
E24	Encephalartos hirsutus
E25	Encephalartos horridus
E26	Encephalartos humilis
E27	Encephalartos inopinus
E28	Encephalartos ituriensis
E29	Encephalartos kanga
E30	Encephalartos kisambo
E31	Encephalartos laevifolius
E32	Encephalartos lanatus
E33	Encephalartos laurentianus
E34	Encephalartos lebomboensis
E35	Encephalartos lehmannii
E36	Encephalartos mackenziei
E37	Encephalartos macrostrobilus
E38	Encephalartos manikensis
E39	Encephalartos marunguensis
E40	Encephalartos middelburgensis
E41	Encephalartos msinganus
E42	Encephalartos munchii
E43	Encephalartos natalensis
E44	Encephalartos ngoyanus
E45	Encephalartos nubimontanus
E46	Encephalartos paucidentatus
E47	Encephalartos poggei
E48	Encephalartos princeps
E49	Encephalartos pterogonus
E50	Encephalartos salvadori
E51	Encephalartos schaijesii
E52	Encephalartos schmitzii
E53	Encephalartos sclavoi
E54	Encephalartos senticosus
E55	Encephalartos septentrionalis
E56	Encephalartos tegulaneus
E57	Encephalartos transvenosus
E58	Encephalartos trispinosus
E59	Encephalartos turneri
E60	Encephalartos umbeluziensis
E61	Encephalartos villosus
E62	Encephalartos whitelockii
E63	Encephalartos woodii
E64	Encephalartos longifolius
E65	Encephalartos cycadifolius
E66	Encephalartos ghellinckii
E67	Encephalartos latifrons
L1	Lepidozamia peroffskyana
L2	Lepidozamia hopei
Ma1	Macrozamia cardiacensis
Ma2	Macrozamia communis
Ma3	Macrozamia conferta
Ma4	Macrozamia cranei
Ma5	Macrozamia crassifolia
Ma6	Macrozamia diplomera
Ma7	Macrozamia douglasii
Ma8	Macrozamia dyeri
Ma9	Macrozamia elegans
Ma10	Macrozamia fawcettii
Ma11	Macrozamia fearnsidei
Ma12	Macrozamia flexuosa
Ma13	Macrozamia fraseri
Ma14	Macrozamia glaucophylla
Ma15	Macrozamia heteromera
Ma16	Macrozamia humilis
Ma17	Macrozamia lomandroides
Ma18	Macrozamia longispina
Ma19	Macrozamia lucida
Ma21	Macrozamia machinii
Ma22	Macrozamia macleayi
Ma23	Macrozamia miquelii
Ma24	Macrozamia montana
Ma25	Macrozamia moorei
Ma26	Macrozamia mountperriensis
Ma27	Macrozamia parcifolia
Ma28	Macrozamia pauli-guilielmi
Ma29	Macrozamia platyrhachis
Ma30	Macrozamia plurinervia
Ma31	Macrozamia polymorpha
Ma32	Macrozamia reducta
Ma33	Macrozamia riedlei
Ma34	Macrozamia secunda
Ma35	Macrozamia serpentina
Ma36	Macrozamia spiralis
Ma37	Macrozamia stenomera
Ma38	Macrozamia viridis
Ma39	Macrozamia johnsonii
Mi1	Microcycas calocoma
S1	Stangeria eriopus
Z1	Zamia acuminata
Z2	Zamia amazonum
Z3	Zamia amplifolia
Z4	Zamia angustifolia
Z5	Zamia boliviana
Z6	Zamia chigua
Z7	Zamia cremnophila
Z8	Zamia cunaria
Z9	Zamia decumbens
Z10	Zamia disodon
Z11	Zamia dressleri
Z12	Zamia elegantissima
Z13	Zamia encephalartoides
Z14	Zamia erosa
Z15	Zamia fairchildiana
Z16	Zamia fischeri
Z17	Zamia gentryi
Z18	Zamia grijalvensis
Z19	Zamia hamannii
Z20	Zamia herrerae
Z21	Zamia huilensis
Z22	Zamia hymenophyllidia
Z23	Zamia imperialis
Z24	Zamia incognita
Z25	Zamia inermis
Z26	Zamia integrifolia
Z27	Zamia ipetiensis
Z28	Zamia katzeriana
Z29	Zamia lacandona
Z30	Zamia lecointei
Z31	Zamia lindenii
Z32	Zamia lindleyi
Z33	Zamia loddigesii
Z34	Zamia lucayana
Z35	Zamia manicata
Z36	Zamia meermanii
Z37	Zamia melanorrhachis
Z38	Zamia montana
Z39	Zamia monticola
Z40	Zamia muricata
Z41	Zamia nana
Z42	Zamia nesophila
Z43	Zamia neurophyllidia
Z44	Zamia obliqua
Z45	Zamia oligodonta
Z46	Zamia onan-reyesii
Z47	Zamia oreillyi
Z48	Zamia paucifoliolata
Z49	Zamia paucijuga
Z50	Zamia poeppigiana
Z51	Zamia portoricensis
Z52	Zamia prasina
Z53	Zamia pseudomonticola
Z55	Zamia pumila
Z56	Zamia purpurea
Z57	Zamia pygmaea
Z58	Zamia pyrophylla
Z59	Zamia restrepoi
Z60	Zamia roezlii
Z61	Zamia sandovalii
Z62	Zamia skinneri
Z63	Zamia soconuscensis
Z64	Zamia spartea
Z65	Zamia splendens
Z66	Zamia standleyi
Z67	Zamia stevensonii
Z68	Zamia stricta
Z69	Zamia tolimensis
Z70	Zamia tuerckheimii
Z71	Zamia ulei
Z72	Zamia urep
Z73	Zamia variegata
Z74	Zamia vazquezii
Z75	Zamia wallisii
Z76	Zamia kickxii
Z77	Zamia ottonis
Z78	zamia sp roinocensis
Z79	Zamia sp. gtuemala
Z80	Zamia furfuracea
Cy1	Cycas aculeata
Cy2	Cycas aenigma
Cy3	Cycas angulata
Cy4	Cycas apoa
Cy6	Cycas armstrongii
Cy7	Cycas arnhemica
Cy8	Cycas badensis
Cy9	Cycas baiseensis
Cy10	Cycas balansae
Cy11	Cycas basaltica
Cy12	Cycas beddomei
Cy13	Cycas bifida
Cy14	Cycas bougainvilleana
Cy15	Cycas brachycantha
Cy16	Cycas brunnea
Cy17	Cycas cairnsiana
Cy18	Cycas calcicola
Cy19	Cycas campestris
Cy20	Cycas cantafolia
Cy21	Cycas chamaoensis
Cy22	Cycas changjiangensis
Cy23	Cycas chenii
Cy24	Cycas circinalis
Cy25	Cycas clivicola
Cy26	Cycas collina
Cy27	Cycas condaoensis
Cy28	Cycas conferta
Cy29	Cycas couttsiana
Cy30	Cycas curranii
Cy31	Cycas desolata
Cy32	Cycas diannanensis
Cy33	Cycas distans
Cy34	Cycas dolichophylla
Cy35	Cycas edentata
Cy36	Cycas elephantipes
Cy37	Cycas elongata
Cy38	Cycas falcata
Cy39	Cycas ferruginea
Cy40	Cycas fugax
Cy41	Cycas furfuracea
Cy42	Cycas glauca
Cy43	Cycas guizhouensis
Cy44	Cycas hainanensis
Cy45	Cycas hoabinhensis
Cy46	Cycas hongheensis
Cy47	Cycas indica
Cy48	Cycas inermis
Cy49	Cycas javana
Cy50	Cycas lacrimans
Cy51	Cycas lanepoolei
Cy52	Cycas laotica
Cy53	Cycas lindstromii
Cy54_1	Cycas maconochiei
Cy55	Cycas macrocarpa
Cy56	Cycas matutumense
Cy57	Cycas media
Cy58	Cycas megacarpa
Cy59	Cycas micholitzii
Cy60	Cycas micronesica
Cy61	Cycas montana
Cy62	Cycas multipinnata
Cy63	Cycas nathorstii
Cy64	Cycas nitida
Cy65	Cycas nongnoochiae
Cy66	Cycas ophiolitica
Cy67	Cycas orientis
Cy68	Cycas orixensis
Cy69	Cycas pachypoda
Cy70	Cycas papuana
Cy71	Cycas pectinata
Cy72	Cycas petraea
Cy73	Cycas platyphylla
Cy74	Cycas pranburiensis
Cy75	Cycas pruinosa
Cy76	Cycas revoluta
Cy78	Cycas rumphii
Cy79	Cycas sainathii
Cy80	Cycas sancti-lasallei
Cy81	Cycas schumanniana
Cy82	Cycas scratchleyana
Cy84	Cycas segmentifida
Cy86	Cycas sexseminifera
Cy87	Cycas siamensis
Cy88	Cycas silvestris
Cy89	Cycas simplicipinna
Cy90	Cycas sphaerica
Cy91	Cycas sundaica
Cy92	Cycas szechuanensis
Cy93	Cycas taitungensis
Cy94	Cycas taiwaniana
Cy95	Cycas tanqingii
Cy96	Cycas tansachana
Cy97	Cycas terryana
Cy98	Cycas thouarsii
Cy99	Cycas tropophylla
Cy100	Cycas truncata
Cy101	Cycas tuckeri
Cy102	Cycas vespertilio
Cy103	Cycas wadei
Cy104	Cycas yorkiana
Cy105	Cycas zambalensis
Cy106	Cycas zeylanica
Cy107	Cycas chevalieri
Cy108	Cycas debaoensis
sutie2_hic	Cycas panzhihuaensis
FLG30	Ginkgo biloba
FLG01	Taiwania cryptomerioides	Cupressales	Cupressaceae						FLG02	Taxus chinensis	Cupressales	Taxaceae
FLG02	Taxus chinensis	Cupressales	Taxaceae						FLG10	Keteleeria sp.	Pinales	Pinaceae
FLG03	Juniperus formosana	Cupressales	Cupressaceae						FLG16	Torreya grandis	Cupressales	Taxaceae
FLG06	Podocarpus neriifolius	Araucariales	Podocarpaceae						FLG20	Cephalotaxus sinensis	Cupressales	Taxaceae
FLG07	Nageia nagi	Araucariales	Podocarpaceae						FLG24	Amentotaxus argotaenia	Cupressales	Taxaceae
FLG10	Keteleeria sp.	Pinales	Pinaceae						FLG37	Keteleeria fortunei	Pinales	Pinaceae
FLG11	Fokienia hodginsii	Cupressales	Cupressaceae						FLG40	Keteleeria sp.	Pinales	Pinaceae
FLG12	Araucaria cunninghamii	Araucariales	Araucariaceae						FLG43	Tsuga chinensis	Pinales	Pinaceae
FLG13	Pinus kwangtungensis	Pinales	Pinaceae							Torreya californica	Cupressales	Taxaceae
FLG14	Nageia wallichiana	Araucariales	Podocarpaceae							Taxus yunnanensis	Cupressales	Taxaceae
FLG16	Torreya grandis	Cupressales	Taxaceae							Pseudotaxus chienii	Cupressales	Taxaceae
FLG17	Afrocarpus gracilior	Araucariales	Podocarpaceae							Amentotaxus formosana	Cupressales	Taxaceae
FLG18	Cupressus funebris	Cupressales	Cupressaceae							Cephalotaxus fortunei	Cupressales	Taxaceae
FLG19	Dacrycarpus imbricatus	Araucariales	Podocarpaceae							Larix_decidua	Pinales	Pinaceae
FLG20	Cephalotaxus sinensis	Cupressales	Taxaceae							Keteleeria_calcarea	Pinales	Pinaceae
FLG21	Cryptomeria japonica	Cupressales	Cupressaceae							Abies_koreana	Pinales	Pinaceae
FLG23	Cathaya argyrophylla	Pinales	Pinaceae
FLG24	Amentotaxus argotaenia	Cupressales	Taxaceae
FLG25	Ephedra equisetina	Ephedrales	Ephedraceae
FLG26	Cunninghamia lanceolata	Cupressales	Cupressaceae
FLG27	Gnetum montanum	Gnetales	Gnetaceae
FLG28	Taxodium distichum	Cupressales	Cupressaceae
FLG29	Platycladus orientalis	Cupressales	Cupressaceae
FLG30	Ginkgo biloba	Ginkgoales	Ginkgoaceae
FLG32	Metasequoia glyptostroboides	Cupressales	Cupressaceae
FLG33	Sphaeropteris lepifera	Cyatheales	Cyatheaceae
FLG34	Dacrydium pierrei	Araucariales	Podocarpaceae
FLG35	Thuja sutchuenensis	Cupressales	Cupressaceae
FLG36	Pseudolarix amabilis	Pinales	Pinaceae
FLG37	Keteleeria fortunei	Pinales	Pinaceae
FLG38	Calocedrus macrolepis	Cupressales	Cupressaceae
FLG39	Glyptostrobus pensilis	Cupressales	Cupressaceae
FLG40	Keteleeria sp.	Pinales	Pinaceae
FLG41	Prumnopitys andina	Araucariales	Podocarpaceae
FLG42	Thujopsis dolabrata	Cupressales	Cupressaceae
FLG43	Tsuga chinensis	Pinales	Pinaceae
FLG44	Welwitschia mirabilis	Welwitschiales	Welwitschiaceae
FLG45	Azolla imbricata	Azollales	Azollaceae
FLG46	Xanthocyparis vietnamensis	Cupressales	Cupressaceae
Gbiloba	Ginkgo biloba	Ginkgoales	Ginkgoaceae
Ghirsutum	Gossypium hirsutum	Malvales	Malvaceae
Gmontanum	Gnetum montanum	Gnetales	Gnetaceae
Hannuus	Helianthus annuus	Asterales	Asteraceae
Kfedtschenkoi	Kalanchoe fedtschenkoi	Saxifragales	Crassulaceae
kib1	Sequoia sempervirens	Cupressales	Cupressaceae
kib3	Abies recurvata var. ernestii	Pinales	Pinaceae

## Sheet: Table S2
Supplementary Table 2 | Samples used for transcriptome sequencing in this study. See Table S13 and S14 for more details for gymnosperm and cycad sampling information.
Sequencing method	Taxonomy			Organ	Source	Raw data (Gb)
Nanopore full length transcriptome sequencing	Cycas panzhihuaensis	Cycadales	Cycadaceae	primary root	This study	25.8
				stem	This study	18.3
NGS transcriptome sequencing	Cycas panzhihuaensis	Cycadales	Cycadaceae	megagametophyte	This study	20
				pollen sac/male cone	This study	20
				microsporophylls/male cone	This study	20
				microsporophylls before meiosis	This study	20
				microsporophylls during prophase	This study	20
				microsporophylls after meiosis	This study	20
				microsporophylls before pollination	This study	20
				apical meristem of stem/male cone	This study	20
				cortex/stem	This study	20
				pith/stem	This study	20
				cambium/stem	This study	20
				young leaf	This study	20
				mature leaf	This study	20
				primary root	This study	20
				precoralloid roots	This study	20
				coralloid roots	This study	20
				non-pollinated ovule (for seed development study)	This study	20
				ovule 7d post-pollination (for seed development study)	This study	20
				ovule 11d post-pollination (for seed development study)	This study	20
				early-stage of pollinated ovule (Ovule 21d post-pollination) (for seed development study)	This study	20
				late-stage of pollinated ovule (Ovule 88d post-pollination) (for seed development study)	This study	20
				fertilized ovule (Ovule 119d post-pollination) (for seed development study)	This study	20
				embryo (for seed development study)	This study	20
	Taiwania cryptomerioides	Cupressales	Cupressaceae	leaf	This study	12
	Taxus chinensis	Cupressales	Taxaceae	leaf	This study	12
	Juniperus formosana	Cupressales	Cupressaceae	leaf	This study	12
	Podocarpus neriifolius	Araucariales	Podocarpaceae	leaf	This study	12
	Nageia nagi	Araucariales	Podocarpaceae	leaf	This study	12
	Pseudotsuga sinensis	Pinales	Pinaceae	leaf	This study	12
	Fokienia hodginsii	Cupressales	Cupressaceae	leaf	This study	12
	Araucaria cunninghamii	Araucariales	Araucariaceae	leaf	This study	12
	Pinus kwangtungensis	Pinales	Pinaceae	leaf	This study	12
	Nageia wallichiana	Araucariales	Podocarpaceae	leaf	This study	12
	Torreya grandis	Cupressales	Taxaceae	leaf	This study	12
	Afrocarpus gracilior	Araucariales	Podocarpaceae	leaf	This study	12
	Cupressus funebris	Cupressales	Cupressaceae	leaf	This study	12
	Dacrycarpus imbricatus	Araucariales	Podocarpaceae	leaf	This study	12
	Cephalotaxus sinensis	Cupressales	Taxaceae	leaf	This study	12
	Cryptomeria japonica	Cupressales	Cupressaceae	leaf	This study	12
	Cathaya argyrophylla	Pinales	Pinaceae	leaf	This study	12
	Amentotaxus argotaenia	Cupressales	Taxaceae	leaf	This study	12
	Ephedra equisetina	Ephedrales	Ephedraceae	leaf	This study	12
	Cunninghamia lanceolata	Cupressales	Cupressaceae	leaf	This study	12
	Gnetum montanum	Gnetales	Gnetaceae	leaf	This study	12
	Taxodium distichum	Cupressales	Cupressaceae	leaf	This study	12
	Platycladus orientalis	Cupressales	Cupressaceae	leaf	This study	12
	Ginkgo biloba	Ginkgoales	Ginkgoaceae	leaf	This study	12
	Metasequoia glyptostroboides	Cupressales	Cupressaceae	leaf	This study	12
	Sphaeropteris lepifera	Cyatheales	Cyatheaceae	leaf	This study	12
	Dacrydium pectinatum	Araucariales	Podocarpaceae	leaf	This study	12
	Thuja sutchuenensis	Cupressales	Cupressaceae	leaf	This study	12
	Pseudolarix amabilis	Pinales	Pinaceae	leaf	This study	12
	Keteleeria fortunei	Pinales	Pinaceae	leaf	This study	12
	Calocedrus macrolepis	Cupressales	Cupressaceae	leaf	This study	12
	Glyptostrobus pensilis	Cupressales	Cupressaceae	leaf	This study	12
	Thuja sutchuenensis	Pinales	Pinaceae	leaf	This study	12
	Prumnopitys andina	Araucariales	Podocarpaceae	leaf	This study	12
	Thujopsis dolabrata	Cupressales	Cupressaceae	leaf	This study	12
	Tsuga chinensis	Pinales	Pinaceae	leaf	This study	12
	Welwitschia mirabilis	Welwitschiales	Welwitschiaceae	leaf	This study	12
	Azolla imbricata	Azollales	Azollaceae	leaf	This study	12
	Sequoiadendron giganteum	Cupressales	Cupressaceae	leaf	This study	12
	Sequoia sempervirens	Cupressales	Cupressaceae	leaf	This study	12
	Abies recurvata var. ernestii	Pinales	Pinaceae	leaf	This study	12
	Picea likiangensis	Pinales	Pinaceae	leaf	This study	12
	Cedrus deodara	Pinales	Pinaceae	leaf	This study	12
	Xanthocyparis vietnamensis	Cycadales	Zamiaceae	leaf	This study	12
	Ginkgo biloba	Ginkgoales	Ginkgoaceae	leaf	This study	12
	Bowenia spectabilis	Cycadales	Cycadaceae	leaf	This study	6
	Bowenia serrulata			leaf	This study	12
	Ceratozamia alvarezii			leaf	This study	6
	Ceratozamia brevifrons			leaf	This study	6
	Ceratozamia chimalapensis			leaf	This study	6
	Ceratozamia decumbens			leaf	This study	6
	Ceratozamia delucana			leaf	This study	6
	Ceratozamia euryphyllidia			leaf	This study	6
	Ceratozamia fuscoviridis			leaf	This study	6
	Ceratozamia hondurensis			leaf	This study	6
	Ceratozamia huastecorum			leaf	This study	6
	Ceratozamia kuesteriana			leaf	This study	6
	Ceratozamia latifolia			leaf	This study	6
	Ceratozamia matudae			leaf	This study	6
	Ceratozamia mexicana			leaf	This study	6
	Ceratozamia microstrilia			leaf	This study	6
	Ceratozamia miqueliana			leaf	This study	6
	Ceratozamia Mirandae			leaf	This study	6
	Ceratozamia mixeorum			leaf	This study	6
	Ceratozamia morettii			leaf	This study	6
	Ceratozamia norstogii			leaf	This study	6
	Ceratozamia robusta			leaf	This study	6
	Ceratozamia sabatoi			leaf	This study	6
	Ceratozamia subroseophylla			leaf	This study	6
	Ceratozamia tenuis			leaf	This study	6
	Ceratozamia totonacorum			leaf	This study	6
	Ceratozamia vovidesii			leaf	This study	6
	Ceratozamia whitelockiana			leaf	This study	6
	Ceratozamia zaragozae			leaf	This study	6
	Ceratozamia zoquorum			leaf	This study	6
	Ceratozamia beccarea			leaf	This study	6
	Ceratozamia hildae			leaf	This study	12
	Dioon angustifolium			leaf	This study	6
	Dioon argenteum			leaf	This study	6
	Dioon califanoi			leaf	This study	6
	Dioon edule			leaf	This study	6
	Dioon holmgrenii			leaf	This study	6
	Dioon mejiae			leaf	This study	6
	Dioon merolae			leaf	This study	6
	Dioon planifolium			leaf	This study	6
	Dioon purpusii			leaf	This study	6
	Dioon rzedowskii			leaf	This study	6
	Dioon sonorense			leaf	This study	6
	Dioon spinulosum			leaf	This study	6
	Dioon stevensonii			leaf	This study	6
	Dioon tomasellii			leaf	This study	6
	Dioon vovidesii			leaf	This study	6
	Dioon caputoi			leaf	This study	12
	Encephalartos aemulans			leaf	This study	6
	Encephalartos altensteinii			leaf	This study	6
	Encephalartos aplanatus			leaf	This study	6
	Encephalartos arenarius			leaf	This study	6
	Encephalartos barteri			leaf	This study	6
	Encephalartos brevifoliolatus			leaf	This study	6
	Encephalartos bubalinus			leaf	This study	6
	Encephalartos caffer			leaf	This study	6
	Encephalartos cerinus			leaf	This study	6
	Encephalartos chimanimaniensis			leaf	This study	6
	Encephalartos concinnus			leaf	This study	6
	Encephalartos cupidus			leaf	This study	6
	Encephalartos delucanus			leaf	This study	6
	Encephalartos dolomiticus			leaf	This study	6
	Encephalartos dyerianus			leaf	This study	6
	Encephalartos equatorialis			leaf	This study	6
	Encephalartos eugene-maraisii			leaf	This study	6
	Encephalartos flavistrobilus			leaf	This study	6
	Encephalartos ferox			leaf	This study	6
	Encephalartos friderici-guilielmi			leaf	This study	6
	Encephalartos gratus			leaf	This study	6
	Encephalartos heenanii			leaf	This study	6
	Encephalartos hildebrandtii			leaf	This study	6
	Encephalartos hirsutus			leaf	This study	6
	Encephalartos horridus			leaf	This study	6
	Encephalartos humilis			leaf	This study	6
	Encephalartos inopinus			leaf	This study	6
	Encephalartos ituriensis			leaf	This study	6
	Encephalartos kanga			leaf	This study	6
	Encephalartos kisambo			leaf	This study	6
	Encephalartos laevifolius			leaf	This study	6
	Encephalartos lanatus			leaf	This study	6
	Encephalartos laurentianus			leaf	This study	6
	Encephalartos lebomboensis			leaf	This study	6
	Encephalartos lehmannii			leaf	This study	6
	Encephalartos mackenziei			leaf	This study	6
	Encephalartos macrostrobilus			leaf	This study	6
	Encephalartos manikensis			leaf	This study	6
	Encephalartos marunguensis			leaf	This study	6
	Encephalartos middelburgensis			leaf	This study	6
	Encephalartos msinganus			leaf	This study	6
	Encephalartos munchii			leaf	This study	6
	Encephalartos natalensis			leaf	This study	6
	Encephalartos ngoyanus			leaf	This study	6
	Encephalartos nubimontanus			leaf	This study	6
	Encephalartos paucidentatus			leaf	This study	6
	Encephalartos poggei			leaf	This study	6
	Encephalartos princeps			leaf	This study	6
	Encephalartos pterogonus			leaf	This study	6
	Encephalartos salvadori			leaf	This study	6
	Encephalartos schaijesii			leaf	This study	6
	Encephalartos schmitzii			leaf	This study	6
	Encephalartos sclavoi			leaf	This study	6
	Encephalartos senticosus			leaf	This study	6
	Encephalartos septentrionalis			leaf	This study	6
	Encephalartos tegulaneus			leaf	This study	6
	Encephalartos transvenosus			leaf	This study	6
	Encephalartos trispinosus			leaf	This study	6
	Encephalartos turneri			leaf	This study	6
	Encephalartos umbeluziensis			leaf	This study	6
	Encephalartos villosus			leaf	This study	6
	Encephalartos whitelockii			leaf	This study	6
	Encephalartos woodii			leaf	This study	6
	Encephalartos longifolius			leaf	This study	12
	Encephalartos cycadifolius			leaf	This study	6
	Encephalartos ghellinckii			leaf	This study	6
	Encephalartos latifrons			leaf	This study	6
	Lepidozamia peroffskyana			leaf	This study	12
	Lepidozamia hopei			leaf	This study	6
	Macrozamia cardiacensis			leaf	This study	6
	Macrozamia communis			leaf	This study	6
	Macrozamia conferta			leaf	This study	6
	Macrozamia cranei			leaf	This study	6
	Macrozamia crassifolia			leaf	This study	6
	Macrozamia diplomera			leaf	This study	6
	Macrozamia douglasii			leaf	This study	6
	Macrozamia dyeri			leaf	This study	6
	Macrozamia elegans			leaf	This study	6
	Macrozamia fawcettii			leaf	This study	6
	Macrozamia fearnsidei			leaf	This study	6
	Macrozamia flexuosa			leaf	This study	6
	Macrozamia fraseri			leaf	This study	6
	Macrozamia glaucophylla			leaf	This study	6
	Macrozamia heteromera			leaf	This study	6
	Macrozamia humilis			leaf	This study	6
	Macrozamia lomandroides			leaf	This study	6
	Macrozamia longispina			leaf	This study	6
	Macrozamia lucida			leaf	This study	6
	Macrozamia machinii			leaf	This study	6
	Macrozamia macleayi			leaf	This study	6
	Macrozamia miquelii			leaf	This study	6
	Macrozamia montana			leaf	This study	6
	Macrozamia moorei			leaf	This study	6
	Macrozamia mountperriensis			leaf	This study	6
	Macrozamia parcifolia			leaf	This study	6
	Macrozamia pauli-guilielmi			leaf	This study	6
	Macrozamia platyrhachis			leaf	This study	6
	Macrozamia plurinervia			leaf	This study	6
	Macrozamia polymorpha			leaf	This study	6
	Macrozamia reducta			leaf	This study	6
	Macrozamia riedlei			leaf	This study	6
	Macrozamia secunda			leaf	This study	6
	Macrozamia serpentina			leaf	This study	6
	Macrozamia spiralis			leaf	This study	6
	Macrozamia stenomera			leaf	This study	6
	Macrozamia viridis			leaf	This study	6
	Macrozamia johnsonii			leaf	This study	12
	Microcycas calocoma			leaf	This study	12
	Stangeria eriopus			leaf	This study	12
	Zamia acuminata			leaf	This study	6
	Zamia amazonum			leaf	This study	6
	Zamia amplifolia			leaf	This study	6
	Zamia angustifolia			leaf	This study	6
	Zamia boliviana			leaf	This study	6
	Zamia chigua			leaf	This study	6
	Zamia cremnophila			leaf	This study	6
	Zamia cunaria			leaf	This study	6
	Zamia decumbens			leaf	This study	6
	Zamia disodon			leaf	This study	6
	Zamia dressleri			leaf	This study	6
	Zamia elegantissima			leaf	This study	6
	Zamia encephalartoides			leaf	This study	6
	Zamia erosa			leaf	This study	6
	Zamia fairchildiana			leaf	This study	6
	Zamia fischeri			leaf	This study	6
	Zamia gentryi			leaf	This study	6
	Zamia grijalvensis			leaf	This study	6
	Zamia hamannii			leaf	This study	6
	Zamia herrerae			leaf	This study	6
	Zamia huilensis			leaf	This study	6
	Zamia hymenophyllidia			leaf	This study	6
	Zamia imperialis			leaf	This study	6
	Zamia incognita			leaf	This study	6
	Zamia inermis			leaf	This study	6
	Zamia integrifolia			leaf	This study	6
	Zamia ipetiensis			leaf	This study	6
	Zamia katzeriana			leaf	This study	6
	Zamia lacandona			leaf	This study	6
	Zamia lecointei			leaf	This study	6
	Zamia lindenii			leaf	This study	6
	Zamia lindleyi			leaf	This study	6
	Zamia loddigesii			leaf	This study	6
	Zamia lucayana			leaf	This study	6
	Zamia manicata			leaf	This study	6
	Zamia meermanii			leaf	This study	6
	Zamia melanorrhachis			leaf	This study	6
	Zamia montana			leaf	This study	6
	Zamia monticola			leaf	This study	6
	Zamia muricata			leaf	This study	6
	Zamia nana			leaf	This study	6
	Zamia nesophila			leaf	This study	6
	Zamia neurophyllidia			leaf	This study	6
	Zamia obliqua			leaf	This study	6
	Zamia oligodonta			leaf	This study	6
	Zamia onan-reyesii			leaf	This study	6
	Zamia oreillyi			leaf	This study	6
	Zamia paucifoliolata			leaf	This study	6
	Zamia paucijuga			leaf	This study	6
	Zamia poeppigiana			leaf	This study	6
	Zamia portoricensis			leaf	This study	6
	Zamia prasina			leaf	This study	6
	Zamia pseudomonticola			leaf	This study	6
	Zamia pumila			leaf	This study	6
	Zamia purpurea			leaf	This study	6
	Zamia pygmaea			leaf	This study	6
	Zamia pyrophylla			leaf	This study	6
	Zamia restrepoi			leaf	This study	6
	Zamia roezlii			leaf	This study	6
	Zamia sandovalii			leaf	This study	6
	Zamia skinneri			leaf	This study	6
	Zamia soconuscensis			leaf	This study	6
	Zamia spartea			leaf	This study	6
	Zamia splendens			leaf	This study	6
	Zamia standleyi			leaf	This study	6
	Zamia stevensonii			leaf	This study	6
	Zamia stricta			leaf	This study	6
	Zamia tolimensis			leaf	This study	6
	Zamia tuerckheimii			leaf	This study	6
	Zamia ulei			leaf	This study	6
	Zamia urep			leaf	This study	6
	Zamia variegata			leaf	This study	12
	Zamia vazquezii			leaf	This study	6
	Zamia wallisii			leaf	This study	6
	Zamia kickxii			leaf	This study	6
	Zamia ottonis			leaf	This study	6
	zamia sp roinocensis			leaf	This study	6
	Zamia sp. gtuemala			leaf	This study	6
	Zamia furfuracea			leaf	This study	12
	Cycas aculeata			leaf	This study	6
	Cycas aenigma			leaf	This study	6
	Cycas angulata			leaf	This study	6
	Cycas apoa			leaf	This study	6
	Cycas armstrongii			leaf	This study	6
	Cycas arnhemica			leaf	This study	6
	Cycas badensis			leaf	This study	6
	Cycas baiseensis			leaf	This study	6
	Cycas balansae			leaf	This study	6
	Cycas basaltica			leaf	This study	6
	Cycas beddomei			leaf	This study	6
	Cycas bifida			leaf	This study	6
	Cycas bougainvilleana			leaf	This study	6
	Cycas brachycantha			leaf	This study	6
	Cycas brunnea			leaf	This study	6
	Cycas cairnsiana			leaf	This study	6
	Cycas calcicola			leaf	This study	6
	Cycas campestris			leaf	This study	6
	Cycas cantafolia			leaf	This study	6
	Cycas chamaoensis			leaf	This study	6
	Cycas changjiangensis			leaf	This study	6
	Cycas chenii			leaf	This study	6
	Cycas circinalis			leaf	This study	6
	Cycas clivicola			leaf	This study	6
	Cycas collina			leaf	This study	6
	Cycas condaoensis			leaf	This study	6
	Cycas conferta			leaf	This study	6
	Cycas couttsiana			leaf	This study	6
	Cycas curranii			leaf	This study	6
	Cycas desolata			leaf	This study	6
	Cycas diannanensis			leaf	This study	6
	Cycas distans			leaf	This study	6
	Cycas dolichophylla			leaf	This study	6
	Cycas edentata			leaf	This study	6
	Cycas elephantipes			leaf	This study	6
	Cycas elongata			leaf	This study	6
	Cycas falcata			leaf	This study	6
	Cycas ferruginea			leaf	This study	6
	Cycas fugax			leaf	This study	6
	Cycas furfuracea			leaf	This study	6
	Cycas glauca			leaf	This study	6
	Cycas guizhouensis			leaf	This study	6
	Cycas hainanensis			leaf	This study	6
	Cycas hoabinhensis			leaf	This study	6
	Cycas hongheensis			leaf	This study	6
	Cycas indica			leaf	This study	6
	Cycas inermis			leaf	This study	6
	Cycas javana			leaf	This study	6
	Cycas lacrimans			leaf	This study	6
	Cycas lanepoolei			leaf	This study	6
	Cycas laotica			leaf	This study	6
	Cycas lindstromii			leaf	This study	6
	Cycas maconochiei			leaf	This study	6
	Cycas macrocarpa			leaf	This study	6
	Cycas matutumense			leaf	This study	6
	Cycas media			leaf	This study	6
	Cycas megacarpa			leaf	This study	6
	Cycas micholitzii			leaf	This study	6
	Cycas micronesica			leaf	This study	6
	Cycas montana			leaf	This study	6
	Cycas multipinnata			leaf	This study	6
	Cycas nathorstii			leaf	This study	6
	Cycas nitida			leaf	This study	6
	Cycas nongnoochiae			leaf	This study	6
	Cycas ophiolitica			leaf	This study	6
	Cycas orientis			leaf	This study	6
	Cycas orixensis			leaf	This study	6
	Cycas pachypoda			leaf	This study	6
	Cycas papuana			leaf	This study	6
	Cycas pectinata			leaf	This study	6
	Cycas petraea			leaf	This study	6
	Cycas platyphylla			leaf	This study	6
	Cycas pranburiensis			leaf	This study	6
	Cycas pruinosa			leaf	This study	6
	Cycas revoluta			leaf	This study	6
	Cycas rumphii			leaf	This study	6
	Cycas sainathii			leaf	This study	6
	Cycas sancti-lasallei			leaf	This study	6
	Cycas schumanniana			leaf	This study	6
	Cycas scratchleyana			leaf	This study	6
	Cycas segmentifida			leaf	This study	6
	Cycas sexseminifera			leaf	This study	6
	Cycas siamensis			leaf	This study	6
	Cycas silvestris			leaf	This study	6
	Cycas simplicipinna			leaf	This study	6
	Cycas sphaerica			leaf	This study	6
	Cycas sundaica			leaf	This study	6
	Cycas szechuanensis			leaf	This study	6
	Cycas taitungensis			leaf	This study	6
	Cycas taiwaniana			leaf	This study	6
	Cycas tanqingii			leaf	This study	6
	Cycas tansachana			leaf	This study	6
	Cycas terryana			leaf	This study	6
	Cycas thouarsii			leaf	This study	6
	Cycas tropophylla			leaf	This study	6
	Cycas truncata			leaf	This study	6
	Cycas tuckeri			leaf	This study	6
	Cycas vespertilio			leaf	This study	6
	Cycas wadei			leaf	This study	6
	Cycas yorkiana			leaf	This study	6
	Cycas zambalensis			leaf	This study	6
	Cycas zeylanica			leaf	This study	6
	Cycas chevalieri			leaf	This study	6
	Cycas debaoensis			leaf	This study	6
	Cycas panzhihuaensis			leaf	This study	12
Transcriptome sequencing data were deposited in the CNGB data center (https://db.cngb.org/) under project number CNP0001756.

## Sheet: Table S3
Supplementary Table 3 | Samples used for organellar genome sequencing in this study. See Table S15 for more details for sampling information.
Species	Mitochondria	Chloroplast	Seq ID	Raw data (Gb)
Cycas panzhihuaensis	Draft assembly	Draft assembly	CY109	20
Ceratozamia hildae	Draft assembly	Draft assembly	Ce30	20
Dioon caputoi	Draft assembly	Draft assembly	D16	20
Encephalartos longifolius	Draft assembly	Draft assembly	E64	20
Lepidozamia peroffskyana	Draft assembly	Draft assembly	L2	20
Macrozamia johnsonii	Draft assembly	Draft assembly	Ma39	20
Microcycas calocoma	Draft assembly	Draft assembly	Mi1	20
Stangeria eriopus	Draft assembly	Draft assembly	S1	20
Zamia variegata	Draft assembly	Draft assembly	Z73	20
Zamia furfuracea	Draft assembly	Draft assembly	Z80	20
Taiwania cryptomerioides	Draft assembly	Draft assembly	FLG_01	20
Taxus chinensis	Draft assembly	Draft assembly	FLG_02	20
Juniperus formosana	Draft assembly	Draft assembly	FLG_03	20
Pseudotsuga sinensis	Draft assembly	Draft assembly	FLG_10	20
Fokienia hodginsii	Draft assembly	Draft assembly	FLG_11	20
Araucaria cunninghamii	Draft assembly	Draft assembly	FLG_12	20
Nageia wallichiana	Draft assembly	Draft assembly	FLG_14	20
Torreya grandis	Draft assembly	Draft assembly	FLG_16	20
Afrocarpus gracilior	Draft assembly	Draft assembly	FLG_17	20
Cupressus funebris	Draft assembly	Draft assembly	FLG_18	20
Dacrycarpus imbricatus	Draft assembly	Draft assembly	FLG_19	20
Cephalotaxus sinensis	Draft assembly	Draft assembly	FLG_20	20
Cryptomeria japonica	Draft assembly	Draft assembly	FLG_21	20
Cathaya argyrophylla	Draft assembly	Draft assembly	FLG_23	20
Amentotaxus argotaenia	Draft assembly	Draft assembly	FLG_24	20
Ephedra equisetina	Draft assembly	Draft assembly	FLG_25	20
Cunninghamia lanceolata	Draft assembly	Draft assembly	FLG_26	20
Gnetum montanum	Draft assembly	Draft assembly	FLG_27	20
Taxodium distichum	Draft assembly	Draft assembly	FLG_28	20
Platycladus orientalis	Draft assembly	Draft assembly	FLG_29	20
Ginkgo biloba	Draft assembly	Draft assembly	FLG_30	20
Metasequoia glyptostroboides	Draft assembly	Draft assembly	FLG_32	20
Sphaeropteris lepifera	Draft assembly	Draft assembly	FLG_33	20
Dacrydium pectinatum	Draft assembly	Draft assembly	FLG_34	20
Thuja sutchuenensis	Draft assembly	Draft assembly	FLG_35	20
Pseudolarix amabilis	Draft assembly	Draft assembly	FLG_36	20
Keteleeria fortunei	Draft assembly	Draft assembly	FLG_37	20
Calocedrus macrolepis	Draft assembly	Draft assembly	FLG_38	20
Tsuga longibracteata	Draft assembly	Draft assembly	FLG_40	20
Thujopsis dolabrata	Draft assembly	Draft assembly	FLG_42	20
Welwitschia mirabilis	Draft assembly	Draft assembly	FLG_44	20
Sequoiadendron giganteum	Draft assembly	Draft assembly	FLG_46	20
Sequoia sempervirens	Draft assembly	Draft assembly	kib_1	20
Abies recurvata var. ernestii	Draft assembly	Draft assembly	kib_3	20
Picea likiangensis	Draft assembly	Draft assembly	kib_4	20
Cedrus deodara	Draft assembly	Draft assembly	kib_5	20
Sequoiadendron giganteum	Draft assembly	Draft assembly	CS_1	20
Organelle sequencing data were deposited in the CNGB data center (https://db.cngb.org/) under project number CNP0001756.

## Sheet: Table S4
Supplementary Table 4 | Samples used for NGS resequencing for sex determination system study.
Gender	Individual ID	Raw data (bp)
Female	SDRF1	132889779181
	SDRF10	141393013188
	SDRF11	136115385899
	SDRF12	102910177576
	SDRF13	34946196073
	SDRF14A	152080632372
	SDRF15	38448741087
	SDRF16	81529015899
	SDRF17	106465103401
	SDRF18	32849888412
	SDRF19	113790090592
	SDRF2	152068790049
	SDRF20	98164972896
	SDRF21A	137667874205
	SDRF22	58140079539
	SDRF23	108844674100
	SDRF25	98149049754
	SDRF26	36219547000
	SDRF27	98191747381
	SDRF29	61090122343
	SDRF3	147118191783
	SDRF30	137079995630
	SDRF31	121443564691
	SDRF32	126385461803
	SDRF33	140074209265
	SDRF34	106257396454
	SDRF4	24893441536
	SDRF6	100176558916
	SDRF7	110822493510
	SDRF8	95808839465
	SDRF9	33620375702
Male	SDRM1	118635333167
	SDRM10	121079995064
	SDRM11	141902063704
	SDRM12	97925367072
	SDRM13	124222334992
	SDRM14	122839036961
	SDRM15	110116353881
	SDRM16	99533811208
	SDRM17	95295601967
	SDRM18	100638611296
	SDRM19	95637096434
	SDRM2	113764220621
	SDRM20	145755036464
	SDRM21	109685235486
	SDRM22	101642635679
	SDRM23	123183428022
	SDRM24	53364550645
	SDRM25	97823147241
	SDRM26	95378526088
	SDRM28	72858889699
	SDRM29	71626105888
	SDRM3	122257276201
	SDRM30	74565266904
	SDRM31	52951841765
	SDRM33	34360105646
	SDRM34	107704535850
	SDRM35	132737464281
	SDRM4	72308861825
	SDRM5	135445230602
	SDRM8	51894615926
	SDRM9	94065370069
Resequencing data of 31 male and 31 female Cycas panzhihuaensiswere deposited in the CNGB data center (https://db.cngb.org/) under project number CNP0001756.

## Sheet: Table S5
Supplementary Table 5 | The sample used for microRNA sequencing in this study.
Sample	Organ	Source	Raw data (Gb)
Cycas panzhihuaensis-female	leaf	This study	3
The micro RNA sequencing data were deposited in the CNGB data center (https://db.cngb.org/) under project number CNP0001756.

## Sheet: Table S6
Supplementary Table 6 | The genome size estimation results of C. panzhihuaensis by flow cytometer and kmer analysis.
		Genome size (Gb)	Average genome size (Gb)
Flow cytometer	Female C. panzhihuaensis	11.03	10.98
		11.05
		10.85
	Male C. panzhihuaensis	10.73	10.78
		10.76
		10.84
K-mer analysis	Female C. panzhihuaensis	11.7	11.7

## Sheet: Table S7
Supplementary Table 7 | Statistics of genome assembly of Cycas panzhihuaensis.
Contig statistics
Contig	Length of contig (bp)
N90	1249980
N80	4290782
N70	6870419
N60	9398040
N50	12092862
N40	15318885
N20	23718502
N10	33983693
Genome heterozygosity	0.00042
No. of contigs	5123
Maximum length	57412028
Assembly size	10482871027
Chromosome statistics
Chromosome	Length of chromosome (bp)
Chr1	1275696759
Chr2	1267120990
Chr3	979843051
Chr4	962719060
Chr5	952059863
Chr6	880835044
Chr7	871211421
Chr8	855569528
Chr9	750082928
Chr10	738491204
Chr11	653533439
Total	10187163287

## Sheet: Table S8
Supplementary Table 8 | Evaluation of assembly of Cycas panzhihuaensis.
Statistics of mapping information on short reads to Cycas panzhihuaensis genome
Total Reads	Map Reads	Map Rate(%)	Paired Reads	Paired Map Reads	Properly Paired Reads	Properly Map Rate(%)
8407596595	8391259527	99.81	8283163522	8262895376	7792254274	94.07
Statistics of single nucleotide polymorphism and indel distribution across the genome of Cycas panzhihuaensis
depth	Hetero SNP	Hetero Indel	Homo SNP	Error rate by Homo SNP(%)	Homo Indel	Error rate by Homo Indel(%)	Error rate by homo variants(%)	Accuracy genome(%)
depth>=1x	22332047	620235	297235	0.002761	96645	0.000898	0.003659	99.99
depth>=5x	22318050	586623	221295	0.002056	35636	0.000331	0.002387	99.99
depth>=10x	22265877	541057	176239	0.001637	18005	0.000167	0.001805	99.99
Statistics of mapping information on transcriptome to Cycas panzhihuaensis genome
	Number	Total length (bp)	Coverage by assembly (%)	with >90% sequence in one scaffold (%)	with >50% sequence in one scaffold (%)
>0bp	72241	67351681	98.85	94.21	99.79
>200bp	72241	67351681	98.85	94.21	99.79
>500bp	33792	56046130	98.8	93.39	99.76
>1000bp	22600	48097240	98.82	93.86	99.79

## Sheet: Table S9
Supplementary Table 9 | Comparison of repetitive elements among represeantative plants.
Comparison of repetitive elements among represeantative plants.
	A. trichopoda		P. lambertiana		P. taeda		G. montanum		G. biloba		C. panzhihuaensis
	Length (Bp)	% in genome	Length (Bp)	% in genome	Length (Bp)	% in genome	Length (Bp)	% in genome	Length (Bp)	% in genome	Length (Bp)	% in genome
DNA transposon	6926453	5.5	2320363753	6.80925	1269500857	5.47659	107659257	2.64	354935994	3.346	172864925	1.606
LINE	9935701	7.89	1735014567	5.09151	1279049046	5.51779	240224850	5.9	460463526	4.34	691914363	6.428
SINE	11415	0.01	76201064	0.223617	138452237	0.597279	781557	0.02	261728	0.002	3771896	0.035
LTR	13489999	10.71	13882539221	40.74	9673678167	41.732	3151148388	77.38	6434519114	60.653	6731722657	62.538
LTR / Gypsy	4299999	3.41	7965148433	23.37	4268355523	18.435	2633693717	64.67	4840768093	45.63	3154973613	29.31
LTR / Copia	5901044	4.68	2492409036	7.31	2421765512	10.447	303391945	7.45	1.34837e+09	12.71	3404781857	31.631
Others	819079	0.65	0	0	805974	0.2	373	9e-06	452	5e-06	0	0
unknown	0	0	564241405	1.6558	346392851	1.49433	222392749	5.46	2694184164	25.396	736674882	6.844
Total	30232150	24	18578360010	54.52	12707879132	54.8215	3499385097	85.93	7992693151	75.341	8195752942	76.139
Statistics of LTR of C. panzhihuaensis genome
LTR type	Length (bp)
LTR/Copia	3404781857
LTR/Gypsy	3154973613
LTR/Caulimoviru	693,08
LTR/Caulimovirus	1179584
LTR/DIRS	280028
LTR/Delta	903
LTR/ERV	124912
LTR/ERV-Foamy	1807
LTR/ERV1	4554461
LTR/ERV4	102422
LTR/ERVK	1729561
LTR/ERVL	1369212
LTR/ERVL-MaLR	29218
LTR/Foamy	2904
LTR/LTR	1945673290
LTR/Lenti	3594
LTR/Ngaro	144224
LTR/Pao	1835389
LTR/Viper	4683

[truncated: 50 more sheets: Table S10, Table S11, Table S12, Table S13, Table S14, Table S15, Table S16, Table S17, Table S18, Table S19, Table S20, Table S21, Table S22, Table S23, Table S24, Table S25, Table S26, Table S27, Table S28, Table S29 …]
